# Supplementary material for: Association between Vitamin D Supplementation and Mental Health in Healthy Adults: A Systematic Review
Source: J Clin Med. 2021 Nov 3;10(21):5156. doi: 10.3390/jcm10215156 (PMC8584834; doi:10.3390/jcm10215156)
Supplement: Supplementary file 1 [file jcm-10-05156-s001.zip]

Archive with 1 entries (1 files):
- jcm-1422279-supplementary.pdf
